# Supplementary material for: Variability in the utilization of preventive dental services among the underserved population of Indiana
Source: PLoS One. 2025 Nov 24;20(11):e0337471. doi: 10.1371/journal.pone.0337471 (PMC12643307; doi:10.1371/journal.pone.0337471)
Supplement: S1 File — (XLSX) [file pone.0337471.s001.xlsx]

## Sheet: Sheet1
Community Partner adress	Rural/Urban	Age of Patient	Ethnicity(1-4)	Primary Language	Patient Insurance Status	Preventive service	CDT code	Service utilization 0/1
46203	Urban	5	2	2	4	0		0
46203	Urban	5	2	2	4	0		0
46203	Urban	6	2	2	4	0		0
46203	Urban	5	2	2	4	0		0
46203	Urban	6	2	2	4	0		0
46203	Urban	9	4	1	4	0		0
46203	Urban	4	2	2	4	0		0
46203	Urban	5	2	2	4	0		0
46203	Urban	7	1	1	1	0		0
46203	Urban	5	2	2	4	0		0
46203	Urban	5	3	1	4	0		0
46203	Urban	5	3	1	3	0		0
46203	Urban	6	2	2	4	0		0
46203	Urban	7	1	1	4	0		0
46203	Urban	5	2	2	4	0		0
46203	Urban	8	1	1	1	0		0
46203	Urban	7	2	2	4	0		0
46203	Urban	8	1	1	1	0		0
46203	Urban	5	1	1	4	0		0
46203	Urban	5	2	2	1	0		0
46203	Urban	9	1	1	4	0		0
46203	Urban	5	1	1	4	0		0
46203	Urban	7	1	1	1	0		0
46203	Urban	5	2	2	4	0		0
46203	Urban	8	3	1	4	0		0
46203	Urban	8	2	2	4	0		0
46203	Urban	8	1	1	1	0		0
46203	Urban	9	1	1	3	0		0
46203	Urban	8	3	1	4	0		0
46203	Urban	7	1	1	4	0		0
46203	Urban	7	2	2	4	0		0
46203	Urban	5	2	2	4	0		0
46203	Urban	6	2	2	4	0		0
46203	Urban	7	2	2	4	0		0
46203	Urban	6	2	2	4	0		0
46203	Urban	4	1	1	3	0		0
46203	Urban	4	2	2	1	0		0
46203	Urban	8	2	2	4	0		0
46203	Urban	6	2	2	4	0		0
46203	Urban	9	4	1	4	0		0
46203	Urban	8	1	1	4	0		0
46203	Urban	6	1	1	1	0		0
46203	Urban	7	1	1	1	0		0
46203	Urban	7	2	2	4	0		0
46203	Urban	5	2	2	1	0		0
46203	Urban	5	2	2	4	0		0
46203	Urban	7	1	1	1	0		0
46203	Urban	7	1	1	1	0		0
46203	Urban	7	1	1	1	0		0
46203	Urban	5	2	2	4	0		0
46203	Urban	8	3	1	3	0		0
46203	Urban	7	3	1	2	0		0
46203	Urban	4	3	1	1	0		0
46203	Urban	8	1	1	4	0		0
46203	Urban	6	3	1	4	0		0
46203	Urban	5	2	2	1	0		0
46203	Urban	5	2	2	1	0		0
46203	Urban	5	2	2	1	0		0
46203	Urban	6	2	2	4	0		0
46203	Urban	5	2	2	1	0		0
46203	Urban	5	1	1	1	0		0
46203	Urban	7	1	1	3	0		0
46203	Urban	5	1	1	1	0		0
46203	Urban	8	2	2	1	0		0
46203	Urban	4	1	1	4	0		0
46203	Urban	4	1	1	4	0		0
46203	Urban	5	2	2	1	0		0
46203	Urban	8	1	1	1	0		0
46203	Urban	7	2	2	4	0		0
46203	Urban	0	2	2	1	0		0
46203	Urban	4	1	1	4	0		0
46203	Urban	5	2	2	4	0		0
46203	Urban	7	2	2	4	0		0
46203	Urban	9	3	1	2	0		0
46203	Urban	7	2	2	4	0		0
46203	Urban	5	2	2	4	0		0
46203	Urban	7	2	2	3	0		0
46203	Urban	8	2	2	4	0		0
46203	Urban	5	1	1	4	0		0
46203	Urban	8	2	2	4	0		0
46203	Urban	7	2	2	4	0		0
46203	Urban	4	2	2	4	0		0
46203	Urban	8	2	2	4	0		0
46203	Urban	5	2	2	3	0		0
46203	Urban	6	3	1	1	0		0
46203	Urban	6	3	1	1	0		0
46203	Urban	5	2	2	3	0		0
46235	Urban	5	1	1	5	7	D1352	1
46235	Urban	8	3	1	3	0		0
46235	Urban	6	3	1	1	0		0
46235	Urban	6	2	2	1	0		0
46235	Urban	5	3	1	1	0		0
46235	Urban	8	2	2	3	0		0
46235	Urban	2	3	1	1	6	D1351	1
46235	Urban	5	2	2	1	0		0
46235	Urban	6	2	1	4	0		0
46235	Urban	8	3	1	3	0		0
46235	Urban	6	2	2	4	0		0
46235	Urban	5	2	2	4	0		0
46235	Urban	7	3	1	1	0		0
46235	Urban	6	4	1	4	0		0
46235	Urban	4	3	1	4	0		0
46235	Urban	4	2	2	4	0		0
46235	Urban	7	3	1	4	0		0
46235	Urban	9	2	2	1	0		0
46235	Urban	1	2	2	1	2	D1120	1
46235	Urban	6	2	2	4	0		0
46235	Urban	7	3	1	1	0		0
46235	Urban	9	3	1	4	0		0
46235	Urban	9	3	1	4	0		0
46235	Urban	6	4	3	4	0		0
46235	Urban	5	2	2	4	0		0
46235	Urban	8	3	1	4	0		0
46235	Urban	8	3	1	4	0		0
46235	Urban	1	3	1	1	2	D1120	1
46235	Urban	5	4	1	4	0		0
46235	Urban	2	2	2	1	0		0
46235	Urban	6	2	2	4	0		0
46235	Urban	7	3	1	1	0		0
46235	Urban	3	3	1	1	0		0
46235	Urban	9	3	1	2	0		0
46235	Urban	7	3	1	1	0		0
46235	Urban	7	2	2	3	0		0
46235	Urban	5	1	1	1	0		0
46235	Urban	5	2	2	0	0		0
46235	Urban	2	2	2	1	0		0
46235	Urban	5	3	1	1	0		0
46235	Urban	9	1	1	1	0		0
46235	Urban	7	4	3	1	0		0
46235	Urban	9	2	2	1	0		0
46235	Urban	6	3	1	3	0		0
46235	Urban	3	3	1	3	0		0
46235	Urban	6	2	2	4	0		0
46235	Urban	6	2	2	4	0		0
46235	Urban	6	2	2	4	0		0
46235	Urban	5	2	2	4	0		0
46235	Urban	8	2	2	4	0		0
46235	Urban	7	1	1	2	0		0
46235	Urban	4	2	2	4	0		0
46235	Urban	7	3	1	3	0		0
46235	Urban	9	3	1	4	0		0
46235	Urban	7	3	3	3	0		0
46235	Urban	5	2	2	4	0		0
46235	Urban	2	4	1	5	2	D1120	1
46235	Urban	6	2	2	4	0		0
46235	Urban	7	2	2	4	0		0
46235	Urban	8	2	2	4	0		0
46235	Urban	8	3	1	2	0		0
46235	Urban	7	3	3	3	0		0
46235	Urban	5	1	1	5	0		0
46235	Urban	7	3	1	1	0		0
46235	Urban	3	3	1	1	0		0
46235	Urban	3	3	1	4	0		0
46235	Urban	5	2	2	4	0		0
46235	Urban	5	2	2	4	0		0
46235	Urban	1	2	2	1	2	D1120	1
46235	Urban	3	2	2	1	0		0
46235	Urban	9	3	1	2	0		0
46235	Urban	4	2	2	1	0		0
46235	Urban	8	3	1	1	0		0
46235	Urban	5	2	1	4	0		0
46235	Urban	6	2	2	4	0		0
46235	Urban	5	2	2	4	0		0
46235	Urban	9	1	1	2	0		0
46235	Urban	6	2	2	1	0		0
46235	Urban	6	3	1	4	0		0
46235	Urban	6	2	2	3	0		0
46235	Urban	6	2	2	4	0		0
46235	Urban	9	2	2	3	0		0
46235	Urban	6	3	1	5	0		0
46235	Urban	4	1	1	5	0		0
46235	Urban	8	2	2	4	0		0
46235	Urban	5	2	2	4	0		0
46235	Urban	7	2	2	5	0		0
46235	Urban	7	3	1	5	0		0
46235	Urban	6	2	2	4	0		0
46235	Urban	5	1	1	5	0		0
46235	Urban	6	2	2	4	0		0
46235	Urban	6	2	2	3	0		0
46235	Urban	1	2	2	5	2	D1120	1
46235	Urban	2	2	1	5	2	D1120	1
46235	Urban	7	2	2	1	0		0
46235	Urban	5	2	2	4	0		0
46235	Urban	6	2	2	4	0		0
46235	Urban	7	2	2	5	0		0
46235	Urban	5	2	2	4	0		0
46235	Urban	5	2	2	4	0		0
46235	Urban	5	3	1	4	0		0
46235	Urban	4	4	3	3	0		0
46360	Urban	6	2	1	1	0		0
46360	Urban	5	1	1	1	0		0
46360	Urban	4	3	1	1	0		0
46360	Urban	5	4	1	1	0		0
46360	Urban	4	2	2	4	0		0
46360	Urban	7	1	1	1	0		0
46360	Urban	5	2	1	4	0		0
46360	Urban	5	3	1	4	0		0
46360	Urban	7	1	1	4	0		0
46360	Urban	5	1	1	1	0		0
46360	Urban	2	1	1	1	0		0
46360	Urban	7	1	1	4	0		0
46360	Urban	6	1	1	1	0		0
46360	Urban	6	2	1	4	0		0
46360	Urban	5	1	1	1	0		0
46360	Urban	6	2	1	4	0		0
46360	Urban	8	1	1	3	0		0
46360	Urban	8	3	1	4	0		0
46360	Urban	8	1	1	1	0		0
46360	Urban	6	2	2	4	0		0
46360	Urban	6	3	1	4	0		0
46383	Urban	8	1	1	3	0		0
46383	Urban	4	1	1	4	0		0
46383	Urban	8	1	1	1	0		0
46383	Urban	5	1	1	1	0		0
46383	Urban	8	2	1	3	0		0
46383	Urban	1	1	1	5	3	D1206	1
46383	Urban	2	1	1	5	0		0
46383	Urban	7	1	1	1	0		0
46383	Urban	8	1	1	4	0		0
46383	Urban	4	1	1	3	0		0
46383	Urban	7	4	1	4	0		0
46383	Urban	2	1	1	5	0		0
46383	Urban	3	1	1	3	0		0
46383	Urban	6	1	1	1	0		0
46383	Urban	9	1	3	3	0		0
46383	Urban	7	1	1	1	0		0
46383	Urban	6	1	1	4	0		0
46383	Urban	5	1	1	3	0		0
46383	Urban	7	1	1	4	0		0
46383	Urban	5	3	1	4	0		0
46383	Urban	7	1	1	1	0		0
46383	Urban	6	1	1	1	0		0
46383	Urban	5	1	1	3	0		0
46383	Urban	2	1	1	3	0		0
46383	Urban	7	1	1	1	0		0
46383	Urban	7	1	1	3	0		0
46383	Urban	2	1	1	1	0		0
46383	Urban	2	1	1	1	0		0
46383	Urban	6	2	2	4	0		0
46383	Urban	7	1	1	1	0		0
46383	Urban	7	1	1	1	0		0
46383	Urban	8	1	1	1	0		0
46383	Urban	3	1	1	1	6	D1351	1
46383	Urban	3	1	1	1	0		0
46383	Urban	9	1	1	1	0		0
46383	Urban	5	2	2	4	0		0
46383	Urban	8	1	1	3	0		0
46383	Urban	8	1	1	4	0		0
46383	Urban	6	1	1	4	0		0
46383	Urban	5	1	1	4	0		0
46383	Urban	10	1	1	4	0		0
46383	Urban	6	1	1	4	0		0
46383	Urban	8	1	1	1	0		0
46383	Urban	1	1	1	1	0		0
46383	Urban	4	1	1	4	0		0
46383	Urban	7	2	2	4	0		0
46383	Urban	5	1	1	1	0		0
46383	Urban	3	1	1	1	0		0
46383	Urban	4	2	1	4	0		0
46383	Urban	4	1	1	4	0		0
46383	Urban	4	1	1	4	0		0
46383	Urban	5	2	2	4	0		0
46383	Urban	4	1	1	1	0		0
46383	Urban	5	1	1	1	0		0
46383	Urban	8	1	1	1	0		0
46383	Urban	4	1	1	5	0		0
46383	Urban	5	1	1	1	0		0
46383	Urban	8	1	1	4	0		0
46383	Urban	6	1	1	1	0		0
46383	Urban	6	1	1	1	0		0
46383	Urban	4	1	1	4	0		0
46383	Urban	2	1	1	5	0		0
46383	Urban	3	1	1	4	0		0
46383	Urban	8	1	1	1	0		0
46383	Urban	7	1	1	1	0		0
46383	Urban	7	1	1	1	0		0
46383	Urban	2	2	2	5	0		0
46383	Urban	6	2	1	4	0		0
46383	Urban	4	1	1	4	0		0
46383	Urban	6	1	1	1	0		0
46383	Urban	7	1	1	1	0		0
46383	Urban	7	1	1	1	0		0
46383	Urban	6	1	1	1	0		0
46383	Urban	4	1	1	1	0		0
46383	Urban	8	1	1	1	0		0
46383	Urban	4	1	1	1	0		0
46383	Urban	7	1	1	1	0		0
46383	Urban	2	2	2	5	6	D1351	1
46383	Urban	8	1	1	1	0		0
46383	Urban	10	1	1	4	0		0
46383	Urban	4	1	1	4	0		0
46383	Urban	4	2	1	4	0		0
46383	Urban	6	1	1	1	0		0
46383	Urban	3	1	1	1	0		0
46383	Urban	6	1	1	1	0		0
46383	Urban	7	1	1	5	0		0
46383	Urban	6	1	1	5	0		0
46383	Urban	3	1	1	1	3	D1206	1
46383	Urban	8	1	1	4	0		0
46383	Urban	6	1	1	4	0		0
46383	Urban	5	2	1	3	0		0
46383	Urban	5	1	1	1	0		0
46383	Urban	7	1	1	1	0		0
46383	Urban	7	1	1	1	0		0
46383	Urban	6	1	1	1	0		0
46383	Urban	6	1	1	1	0		0
46383	Urban	9	2	2	2	0		0
46383	Urban	9	2	2	2	0		0
46383	Urban	2	1	1	4	0		0
46383	Urban	3	1	1	4	0		0
46383	Urban	4	2	1	4	0		0
46383	Urban	6	1	1	1	0		0
46383	Urban	7	1	1	1	0		0
46383	Urban	6	1	1	1	0		0
46383	Urban	3	3	1	1	6	D1351	1
46383	Urban	7	1	1	1	0		0
46383	Urban	6	1	1	1	0		0
46383	Urban	2	1	1	1	6	D1351	1
46383	Urban	4	1	1	1	0		0
46383	Urban	5	1	1	4	0		0
46383	Urban	2	1	1	1	0		0
46383	Urban	9	1	1	4	0		0
46383	Urban	2	1	1	4	0		0
46383	Urban	6	1	1	1	0		0
46383	Urban	8	3	1	1	0		0
46383	Urban	8	1	1	1	0		0
46383	Urban	5	1	1	3	0		0
46383	Urban	6	1	1	1	0		0
46383	Urban	5	1	1	4	0		0
46383	Urban	6	1	1	1	0		0
46383	Urban	2	1	1	1	6	D1351	1
46229	Urban	6	2	2	4	1	D1110	1
46229	Urban	1	3	1	1	2	D1120	1
46229	Urban	7	4	3	4	0		0
46229	Urban	7	3	1	4	0		0
46229	Urban	5	4	3	4	0		0
46229	Urban	2	3	1	1	0		0
46229	Urban	2	2	2	1	0		0
46229	Urban	6	1	1	1	1	D1110	1
46229	Urban	4	2	1	1	1	D1110	1
46229	Urban	6	1	1	1	1	D1110	1
46229	Urban	9	1	1	4	0		0
46229	Urban	8	4	3	4	0		0
46229	Urban	6	2	2	4	0		0
46229	Urban	7	2	2	4	1	D1110	1
46229	Urban	7	2	2	4	1	D1110	1
46229	Urban	8	2	2	4	0		0
46229	Urban	5	2	2	4	0		0
46229	Urban	7	3	1	4	0		0
46229	Urban	7	4	1	4	0		0
46229	Urban	8	4	3	4	0		0
46229	Urban	6	4	3	4	0		0
46229	Urban	6	2	2	4	0		0
46229	Urban	4	3	1	4	0		0
46229	Urban	9	1	1	4	0		0
46229	Urban	4	2	2	4	0		0
46229	Urban	5	1	1	4	0		0
46229	Urban	3	3	1	1	0		0
46229	Urban	5	1	1	1	0		0
46229	Urban	5	1	1	4	0		0
46229	Urban	2	2	1	4	2	D1120	1
46229	Urban	7	2	2	4	0		0
46229	Urban	7	1	1	4	0		0
46229	Urban	5	1	1	4	1	D1110	1
46229	Urban	6	2	2	4	0		0
46229	Urban	8	1	1	4	0		0
46229	Urban	8	4	3	4	0		0
46229	Urban	9	1	1	4	0		0
46229	Urban	9	1	1	4	0		0
46229	Urban	8	3	1	1	1	D1110	1
46229	Urban	4	3	1	1	1	D1110	1
46229	Urban	8	3	1	1	0		0
46229	Urban	9	1	1	4	0		0
46229	Urban	5	2	2	4	1	D1110	1
46229	Urban	2	3	1	5	2	D1120	1
46229	Urban	2	3	1	4	1	D1110	1
46229	Urban	9	1	1	4	0		0
46229	Urban	5	2	2	4	0		0
46229	Urban	8	1	1	1	0		0
46229	Urban	1	3	1	1	2	D1120	1
46229	Urban	8	3	1	1	0		0
46229	Urban	8	1	1	4	0		0
46229	Urban	5	1	1	1	1	D1110	1
46229	Urban	5	1	1	1	0		0
46229	Urban	3	2	1	1	0		0
46229	Urban	8	3	1	1	0		0
46229	Urban	9	1	1	1	0		0
46229	Urban	3	3	1	1	0		0
46229	Urban	5	2	1	4	1	D1110	1
46229	Urban	3	3	1	1	2	D1120	1
46229	Urban	5	1	1	1	0		0
46229	Urban	5	3	3	1	0		0
46229	Urban	3	2	1	1	1	D1110	1
46229	Urban	5	1	1	1	0		0
46229	Urban	7	2	2	4	0		0
46229	Urban	6	2	2	1	0		0
46229	Urban	2	1	1	1	2	D1120	1
46229	Urban	7	1	1	4	0		0
46229	Urban	6	3	1	1	0		0
46229	Urban	7	2	2	4	0		0
46229	Urban	3	4	3	1	1	D1110	1
46229	Urban	3	4	3	1	1	D1110	1
46229	Urban	5	2	2	1	0		0
46229	Urban	6	4	3	1	0		0
46229	Urban	8	1	1	1	0		0
46229	Urban	9	1	1	1	0		0
46229	Urban	4	1	1	1	1	D1110	1
46229	Urban	3	2	1	1	3	D1206	1
46229	Urban	6	2	2	1	0		0
46229	Urban	6	2	2	1	0		0
46229	Urban	6	2	2	1	0		0
46229	Urban	5	3	1	1	0		0
46229	Urban	2	3	1	1	2	D1120	1
46229	Urban	7	2	2	1	0		0
46229	Urban	2	3	1	1	2	D1120	1
46229	Urban	5	2	2	1	0		0
46229	Urban	3	3	1	1	0		0
46229	Urban	7	2	1	1	1	D1110	1
46229	Urban	8	1	1	4	0		0
46229	Urban	7	1	1	4	1	D1110	1
46229	Urban	5	2	2	4	0		0
46229	Urban	5	2	2	4	0		0
46229	Urban	2	3	1	4	2	D1120	1
46229	Urban	6	3	1	4	0		0
46229	Urban	5	4	1	4	0		0
46229	Urban	7	1	1	1	0		0
46229	Urban	7	4	3	4	0		0
46229	Urban	6	2	2	1	1	D1110	1
46229	Urban	2	2	1	4	0		0
46229	Urban	5	2	1	4	0		0
46229	Urban	8	3	1	1	1	D1110	1
46229	Urban	5	1	1	4	0		0
46229	Urban	6	1	1	1	1	D1110	1
46229	Urban	5	1	1	2	0		0
46229	Urban	5	2	2	4	0		0
46229	Urban	6	2	2	4	1	D1110	1
46229	Urban	7	1	1	4	1	D1110	1
46229	Urban	5	2	2	4	0		0
46229	Urban	8	3	1	4	0		0
46229	Urban	7	2	2	4	0		0
46229	Urban	6	2	2	4	0		0
46229	Urban	4	2	2	4	0		0
46229	Urban	6	2	2	2	1	D1110	1
46229	Urban	2	1	1	4	0		0
46229	Urban	3	2	2	4	1	D1110	1
46229	Urban	7	4	1	4	1	D1110	1
46229	Urban	3	2	2	4	3	D1206	1
46229	Urban	3	2	2	4	1	D1110	1
46229	Urban	7	3	1	4	0		0
46229	Urban	2	3	1	2	6	D1351	1
46229	Urban	7	3	1	4	0		0
46229	Urban	2	3	1	1	6	D1351	1
46229	Urban	10	1	1	4	1	D1110	1
46229	Urban	8	1	1	4	1	D1110	1
46229	Urban	7	1	1	4	0		0
46229	Urban	8	3	1	4	0		0
46229	Urban	5	2	2	4	0		0
46229	Urban	1	3	1	4	2	D1120	1
46229	Urban	8	3	1	4	0		0
46229	Urban	6	2	2	4	0		0
46229	Urban	3	3	1	4	0		0
46229	Urban	2	3	1	2	0		0
46229	Urban	6	4	1	1	0		0
46229	Urban	7	3	1	1	0		0
46229	Urban	7	1	1	1	1	D1110	1
46229	Urban	3	2	2	1	0		0
46229	Urban	6	2	2	1	0		0
46229	Urban	8	1	1	1	0		0
46229	Urban	4	2	1	4	0		0
46229	Urban	4	1	1	1	0		0
46229	Urban	8	1	1	4	0		0
46229	Urban	5	2	2	4	0		0
46229	Urban	6	4	3	1	0		0
46229	Urban	3	2	2	4	0		0
46229	Urban	6	2	2	4	0		0
46229	Urban	2	2	2	4	0		0
46229	Urban	5	2	2	4	0		0
46229	Urban	3	3	1	1	0		0
46229	Urban	5	2	2	4	0		0
46229	Urban	6	1	1	4	0		0
46229	Urban	5	2	2	4	0		0
46229	Urban	6	1	1	1	1	D1110	1
46229	Urban	5	2	2	4	0		0
46229	Urban	2	1	1	1	2	D1120	1
46229	Urban	5	1	1	1	1	D1110	1
46229	Urban	7	4	1	4	0		0
46229	Urban	3	2	2	1	0		0
46229	Urban	3	2	2	4	0		0
46229	Urban	5	2	2	4	0		0
46229	Urban	8	4	3	4	0		0
46229	Urban	7	4	3	4	0		0
46229	Urban	7	1	1	4	0		0
46229	Urban	5	2	2	4	0		0
46229	Urban	9	1	1	4	1	D1110	1
46229	Urban	6	3	1	4	1	D1110	1
46229	Urban	5	2	2	4	0		0
46229	Urban	4	1	1	1	2	D1120	1
46229	Urban	6	1	1	4	0		0
46229	Urban	5	2	2	4	0		0
46229	Urban	9	4	3	4	0		0
46802	Urban	5	1	1	4	0		0
46802	Urban	5	1	1	4	0		0
46802	Urban	10	1	1	4	0		0
46802	Urban	6	1	1	4	0		0
46802	Urban	5	2	2	4	0		0
46802	Urban	6	2	2	4	0		0
46802	Urban	5	1	1	4	0		0
46802	Urban	6	2	2	4	0		0
46802	Urban	7	3	1	4	0		0
46802	Urban	6	2	2	4	0		0
46802	Urban	4	3	1	4	0		0
46802	Urban	4	1	1	4	0		0
46802	Urban	5	1	1	4	0		0
46802	Urban	10	2	2	4	0		0
46802	Urban	9	3	1	4	0		0
46802	Urban	7	2	2	4	0		0
46802	Urban	9	3	1	4	0		0
46802	Urban	9	1	1	4	0		0
46802	Urban	9	2	2	4	0		0
46802	Urban	8	3	1	4	0		0
46802	Urban	7	1	1	4	0		0
46802	Urban	7	1	1	4	0		0
46802	Urban	8	1	1	4	0		0
46802	Urban	8	3	1	4	0		0
46802	Urban	6	1	1	4	0		0
46802	Urban	8	2	2	4	0		0
46802	Urban	8	3	1	4	0		0
46802	Urban	8	2	2	4	0		0
46802	Urban	5	2	2	4	0		0
46802	Urban	7	2	2	4	0		0
46802	Urban	8	1	1	4	0		0
46802	Urban	5	1	1	4	0		0
46802	Urban	5	1	1	4	0		0
46802	Urban	5	3	1	4	0		0
46802	Urban	5	2	2	4	0		0
46802	Urban	6	2	2	4	0		0
46802	Urban	6	1	1	4	0		0
46802	Urban	8	3	1	4	0		0
46802	Urban	4	3	1	4	0		0
46802	Urban	8	3	1	4	0		0
46802	Urban	8	1	1	4	0		0
46802	Urban	5	2	2	4	0		0
46802	Urban	7	1	1	4	0		0
46802	Urban	6	2	2	4	0		0
46802	Urban	5	3	1	4	0		0
46802	Urban	6	2	2	4	0		0
46802	Urban	9	1	1	4	0		0
46802	Urban	7	2	2	4	0		0
46802	Urban	5	3	1	4	0		0
46802	Urban	9	2	2	4	3	D1206	1
46802	Urban	7	3	1	4	0		0
46802	Urban	7	3	1	4	0		0
46802	Urban	10	1	1	4	0		0
46802	Urban	8	3	1	4	0		0
46802	Urban	8	1	1	4	0		0
46802	Urban	6	1	1	4	0		0
46802	Urban	8	2	2	4	0		0
46802	Urban	7	2	2	4	0		0
46802	Urban	5	2	2	4	0		0
46802	Urban	8	1	1	4	0		0
46802	Urban	10	3	1	4	0		0
46802	Urban	7	2	2	4	0		0
46802	Urban	8	1	1	4	0		0
46802	Urban	8	1	1	4	0		0
46802	Urban	5	2	2	4	0		0
46802	Urban	8	1	1	4	0		0
46802	Urban	8	2	1	4	0		0
46802	Urban	4	3	1	4	0		0
46802	Urban	7	2	2	4	0		0
46802	Urban	6	2	2	4	0		0
46802	Urban	5	3	1	4	0		0
46802	Urban	9	1	1	4	0		0
46802	Urban	8	1	1	4	0		0
46802	Urban	4	2	2	4	0		0
46802	Urban	9	1	1	4	0		0
46802	Urban	8	2	2	4	0		0
46802	Urban	8	3	1	4	0		0
46802	Urban	5	3	1	4	0		0
46802	Urban	9	1	1	4	0		0
46802	Urban	6	2	2	4	0		0
46802	Urban	6	2	2	4	0		0
46802	Urban	7	1	1	4	0		0
46802	Urban	7	1	1	4	0		0
46802	Urban	7	3	3	4	0		0
46802	Urban	5	1	1	4	0		0
46802	Urban	8	1	1	4	0		0
46802	Urban	6	1	1	4	0		0
46802	Urban	5	2	1	4	0		0
46802	Urban	5	1	1	4	0		0
46802	Urban	7	2	2	4	0		0
46802	Urban	9	2	2	4	0		0
46802	Urban	9	3	1	4	0		0
46802	Urban	7	3	1	4	0		0
46802	Urban	8	2	2	4	0		0
46802	Urban	9	3	1	4	0		0
46802	Urban	4	2	1	4	0		0
46802	Urban	9	2	2	4	0		0
46802	Urban	9	2	2	4	0		0
46802	Urban	6	2	2	4	0		0
46802	Urban	5	2	2	4	0		0
46802	Urban	7	4	1	4	0		0
46802	Urban	8	1	1	4	0		0
46802	Urban	8	3	1	4	0		0
46802	Urban	6	2	2	4	0		0
46802	Urban	8	1	1	4	0		0
46802	Urban	6	1	1	4	0		0
46802	Urban	8	4	1	4	0		0
46802	Urban	5	1	1	4	0		0
46802	Urban	9	3	1	4	0		0
46802	Urban	8	3	1	4	0		0
46802	Urban	6	3	1	4	0		0
46802	Urban	8	1	1	4	0		0
46802	Urban	6	3	1	4	0		0
46802	Urban	5	1	1	4	0		0
46802	Urban	4	1	1	4	0		0
46802	Urban	5	1	1	4	0		0
46802	Urban	4	3	1	4	0		0
46802	Urban	9	1	1	4	0		0
46802	Urban	8	1	1	4	0		0
46802	Urban	6	3	1	4	0		0
46802	Urban	5	2	3	4	0		0
46802	Urban	8	1	1	4	0		0
46802	Urban	8	1	1	4	0		0
46802	Urban	9	3	1	4	0		0
46802	Urban	8	1	1	1	0		0
46802	Urban	7	2	2	4	0		0
46802	Urban	4	2	2	4	0		0
46802	Urban	6	1	1	4	0		0
46802	Urban	7	1	1	4	0		0
46802	Urban	5	1	1	4	0		0
46802	Urban	7	1	1	4	0		0
46802	Urban	9	1	1	4	0		0
46802	Urban	7	3	1	4	0		0
46802	Urban	5	3	1	4	0		0
46802	Urban	8	3	1	4	0		0
46802	Urban	7	2	2	4	0		0
46802	Urban	5	1	1	4	0		0
46802	Urban	8	1	1	4	0		0
46802	Urban	5	1	1	4	0		0
46802	Urban	9	1	1	4	0		0
46802	Urban	6	1	1	4	0		0
46802	Urban	6	1	1	1	0		0
46802	Urban	7	3	1	4	0		0
46802	Urban	9	1	1	2	0		0
46802	Urban	6	3	1	4	0		0
46802	Urban	9	3	1	4	0		0
46802	Urban	4	3	1	4	0		0
46802	Urban	5	2	1	4	0		0
46802	Urban	6	3	1	4	0		0
46802	Urban	5	1	1	4	0		0
46802	Urban	9	3	1	4	0		0
46802	Urban	6	3	1	4	0		0
46802	Urban	5	1	1	4	0		0
46802	Urban	8	1	1	4	0		0
46802	Urban	7	1	1	4	0		0
46802	Urban	7	1	1	4	0		0
46802	Urban	8	4	3	4	0		0
46802	Urban	7	2	2	4	0		0
46802	Urban	6	2	2	4	0		0
46802	Urban	8	1	1	4	0		0
46802	Urban	7	2	2	4	0		0
46802	Urban	7	2	2	4	0		0
46802	Urban	7	2	2	4	0		0
46802	Urban	6	2	1	4	0		0
46802	Urban	9	1	1	4	0		0
46802	Urban	4	3	1	4	0		0
46802	Urban	6	1	1	4	0		0
46802	Urban	10	1	1	4	0		0
46802	Urban	8	1	1	4	0		0
46802	Urban	9	1	1	4	0		0
46802	Urban	6	3	1	4	0		0
46802	Urban	5	1	1	4	0		0
46802	Urban	4	2	1	4	0		0
46802	Urban	8	2	1	4	0		0
46802	Urban	6	3	1	4	0		0
46802	Urban	5	3	1	4	0		0
46802	Urban	6	2	2	4	0		0
46802	Urban	6	2	2	4	0		0
46802	Urban	6	2	2	4	0		0
46802	Urban	5	2	2	4	0		0
46802	Urban	8	1	1	4	0		0
46802	Urban	7	1	1	4	0		0
46802	Urban	9	1	1	4	0		0
46802	Urban	5	1	1	1	0		0
46802	Urban	5	1	1	1	0		0
46802	Urban	5	1	1	1	0		0
46802	Urban	6	1	1	4	0		0
46802	Urban	4	1	1	4	0		0
46802	Urban	4	1	1	4	0		0
46802	Urban	5	3	1	4	0		0
46802	Urban	5	1	1	4	0		0
47807	Urban	7	1	1	1	0		0
47807	Urban	8	1	1	1	0		0
47807	Urban	4	1	1	1	0		0
47807	Urban	6	3	1	1	0		0
47807	Urban	9	1	1	1	0		0
47807	Urban	10	1	1	1	0		0
47807	Urban	9	1	1	1	0		0
47807	Urban	7	1	1	3	0		0
47807	Urban	5	1	1	1	0		0
47807	Urban	6	1	1	1	0		0
47807	Urban	7	1	1	1	0		0
47807	Urban	3	1	1	1	0		0
47807	Urban	7	1	1	1	0		0
47807	Urban	8	1	1	1	0		0
47807	Urban	5	1	1	1	0		0
47807	Urban	4	1	1	4	0		0
47807	Urban	5	1	1	4	0		0
47807	Urban	8	1	1	3	0		0
47807	Urban	8	1	1	1	0		0
47807	Urban	8	1	1	5	0		0
47807	Urban	6	2	2	1	0		0
47807	Urban	8	1	1	1	0		0
47807	Urban	5	1	1	1	0		0
47807	Urban	5	1	1	5	0		0
47807	Urban	6	1	1	5	0		0
47807	Urban	6	1	1	3	0		0
47807	Urban	7	1	1	3	0		0
47807	Urban	7	1	1	1	0		0
47807	Urban	8	1	1	5	0		0
47807	Urban	5	1	1	1	0		0
47807	Urban	5	2	2	1	0		0
47807	Urban	7	1	1	5	0		0
47807	Urban	5	1	1	3	0		0
47807	Urban	8	1	1	5	0		0
47807	Urban	8	1	1	1	0		0
47807	Urban	3	1	1	1	0		0
47807	Urban	5	1	1	1	0		0
47807	Urban	5	1	1	1	0		0
47807	Urban	10	1	1	1	0		0
47807	Urban	6	1	1	1	0		0
47807	Urban	5	1	1	5	0		0
47807	Urban	7	1	1	5	0		0
47807	Urban	5	1	1	1	0		0
47807	Urban	8	1	1	1	0		0
47807	Urban	8	1	1	1	0		0
47807	Urban	8	1	1	1	0		0
47807	Urban	5	1	1	1	0		0
47807	Urban	8	1	1	5	0		0
47807	Urban	5	1	1	5	0		0
47807	Urban	5	1	1	3	0		0
47807	Urban	7	1	1	1	0		0
47807	Urban	5	1	1	1	0		0
47807	Urban	7	1	1	3	0		0
47807	Urban	9	1	1	4	0		0
47807	Urban	6	1	1	4	0		0
47807	Urban	5	1	1	1	0		0
47807	Urban	8	1	1	3	0		0
47807	Urban	4	1	1	1	0		0
47807	Urban	4	3	1	1	0		0
47807	Urban	5	1	1	4	0		0
47807	Urban	5	1	1	4	0		0
47807	Urban	7	4	1	1	0		0
47807	Urban	7	1	1	4	0		0
47807	Urban	6	3	1	4	0		0
47807	Urban	8	1	1	1	0		0
47807	Urban	6	1	1	4	0		0
47807	Urban	7	1	1	1	0		0
47807	Urban	9	1	1	4	0		0
47807	Urban	8	1	1	4	0		0
47807	Urban	7	4	1	1	0		0
47807	Urban	8	1	1	1	0		0
47807	Urban	7	1	1	1	0		0
47807	Urban	8	1	1	4	0		0
47807	Urban	5	1	1	4	0		0
47807	Urban	8	1	1	1	0		0
47807	Urban	5	1	1	1	0		0
47807	Urban	2	3	1	1	0		0
47807	Urban	5	1	1	4	0		0
47807	Urban	5	1	1	1	0		0
47807	Urban	4	1	1	1	0		0
47807	Urban	5	1	1	4	0		0
47807	Urban	8	1	1	4	0		0
47807	Urban	7	1	1	4	0		0
47807	Urban	7	1	1	4	0		0
47807	Urban	6	1	1	1	0		0
47807	Urban	6	1	1	4	0		0
47807	Urban	6	3	1	4	0		0
47807	Urban	4	3	1	4	0		0
47807	Urban	4	3	1	4	0		0
47807	Urban	8	1	1	1	0		0
47807	Urban	6	1	1	1	0		0
47807	Urban	9	1	1	4	0		0
47807	Urban	8	1	1	1	0		0
47807	Urban	5	1	1	1	0		0
47807	Urban	6	3	1	4	0		0
47807	Urban	6	1	1	1	0		0
47807	Urban	6	1	1	4	0		0
47807	Urban	7	1	1	4	0		0
47807	Urban	8	1	1	1	0		0
47807	Urban	8	1	1	4	0		0
47807	Urban	8	1	1	3	0		0
47807	Urban	9	1	1	4	0		0
47807	Urban	4	1	1	4	0		0
47807	Urban	8	1	1	1	0		0
47807	Urban	5	1	1	3	0		0
47807	Urban	4	4	1	1	0		0
47807	Urban	8	1	1	1	0		0
47807	Urban	6	1	1	4	0		0
47807	Urban	6	1	1	1	0		0
47807	Urban	9	1	1	4	0		0
47807	Urban	5	1	1	4	0		0
47807	Urban	5	1	1	5	0		0
47807	Urban	5	1	1	5	0		0
47807	Urban	5	1	1	1	0		0
47807	Urban	6	1	1	4	0		0
47807	Urban	5	1	1	4	0		0
47807	Urban	5	1	1	5	0		0
47807	Urban	5	1	1	4	0		0
47807	Urban	5	1	1	4	0		0
47807	Urban	8	1	1	4	0		0
47807	Urban	7	1	1	4	0		0
47807	Urban	9	2	2	4	0		0
47807	Urban	4	1	1	5	0		0
47807	Urban	4	1	1	4	0		0
47807	Urban	4	1	1	5	0		0
47807	Urban	8	1	1	1	0		0
47807	Urban	5	1	1	1	0		0
47807	Urban	5	1	1	1	0		0
47807	Urban	4	1	1	1	0		0
47807	Urban	8	1	1	4	0		0
47807	Urban	5	1	1	4	0		0
47807	Urban	6	1	1	4	0		0
47807	Urban	4	1	1	1	0		0
47807	Urban	6	1	1	4	0		0
47807	Urban	7	1	1	4	0		0
47807	Urban	4	3	1	5	0		0
47807	Urban	5	1	1	5	0		0
47807	Urban	6	1	1	5	0		0
47807	Urban	5	1	1	5	0		0
47807	Urban	4	1	1	4	0		0
47807	Urban	7	1	1	1	0		0
47807	Urban	4	3	1	1	0		0
47807	Urban	5	1	1	5	0		0
47807	Urban	9	1	1	2	0		0
47807	Urban	4	1	1	5	0		0
47807	Urban	5	1	1	4	0		0
47807	Urban	4	1	1	5	0		0
47807	Urban	5	1	1	5	0		0
47807	Urban	4	1	1	4	0		0
47807	Urban	7	1	1	4	0		0
47807	Urban	5	3	1	4	0		0
47807	Urban	5	1	1	5	0		0
47807	Urban	8	1	1	4	0		0
47807	Urban	5	3	1	5	0		0
47807	Urban	4	1	1	4	0		0
47807	Urban	2	1	1	1	0		0
47807	Urban	4	1	1	4	0		0
47807	Urban	8	1	1	4	0		0
47807	Urban	4	1	1	4	0		0
47807	Urban	5	1	1	3	0		0
47807	Urban	6	1	1	5	0		0
47807	Urban	8	1	1	4	0		0
47807	Urban	5	1	1	1	0		0
47807	Urban	5	1	1	3	0		0
47807	Urban	6	1	1	1	0		0
47807	Urban	6	1	1	1	0		0
47807	Urban	6	1	1	1	0		0
47807	Urban	9	3	1	1	0		0
47807	Urban	7	1	1	1	0		0
47807	Urban	9	1	1	1	0		0
47807	Urban	6	1	1	1	0		0
47807	Urban	6	1	1	4	0		0
47807	Urban	5	1	1	3	0		0
47807	Urban	7	1	1	4	0		0
47807	Urban	5	1	1	4	0		0
47807	Urban	4	1	1	3	0		0
47807	Urban	4	1	1	4	0		0
47807	Urban	7	1	1	1	0		0
47807	Urban	3	1	1	1	8	D1354	1
47807	Urban	10	1	1	4	0		0
47807	Urban	10	1	1	4	0		0
47807	Urban	8	1	1	4	0		0
47807	Urban	7	1	1	3	0		0
47807	Urban	5	1	1	4	0		0
47807	Urban	3	2	2	4	0		0
47807	Urban	5	1	1	4	0		0
47807	Urban	8	2	2	3	0		0
47807	Urban	6	1	1	4	0		0
47807	Urban	9	1	1	4	0		0
47807	Urban	6	1	1	4	0		0
47807	Urban	6	1	1	4	0		0
47807	Urban	4	1	1	1	0		0
47807	Urban	8	1	1	1	0		0
47807	Urban	6	1	1	1	0		0
47807	Urban	7	1	1	4	0		0
47807	Urban	8	1	1	4	0		0
47807	Urban	8	1	1	4	0		0
47807	Urban	7	1	1	1	0		0
47807	Urban	4	1	1	1	0		0
47807	Urban	4	1	1	4	0		0
47807	Urban	5	1	1	4	0		0
47807	Urban	8	1	1	4	0		0
47807	Urban	8	1	1	1	0		0
47807	Urban	5	1	1	1	0		0
47807	Urban	6	2	2	4	0		0
47807	Urban	4	1	1	1	0		0
47807	Urban	9	1	1	5	0		0
47807	Urban	8	1	1	4	0		0
47807	Urban	8	1	1	1	0		0
47807	Urban	5	3	1	1	0		0
47807	Urban	5	3	1	4	0		0
47807	Urban	9	1	1	1	0		0
47807	Urban	4	1	1	4	0		0
47807	Urban	8	1	1	1	0		0
46254	Urban	6	2	2	4	7	D1352	1
46254	Urban	5	2	2	4	0		0
46254	Urban	6	2	2	3	0		0
46254	Urban	5	1	1	4	0		0
46254	Urban	5	2	2	4	0		0
46254	Urban	9	3	1	1	0		0
46254	Urban	6	2	2	4	0		0
46254	Urban	9	4	3	4	0		0
46254	Urban	5	2	2	4	0		0
46254	Urban	5	1	1	4	0		0
46254	Urban	4	2	2	4	0		0
46254	Urban	5	2	2	4	0		0
46254	Urban	9	1	1	4	0		0
46254	Urban	6	3	1	4	0		0
46254	Urban	6	2	2	4	0		0
46254	Urban	5	2	2	4	0		0
46254	Urban	8	3	1	4	0		0
46254	Urban	6	2	2	4	0		0
46254	Urban	3	2	1	1	0		0
46254	Urban	5	1	1	4	0		0
46254	Urban	8	2	2	4	0		0
46254	Urban	6	2	2	4	0		0
46254	Urban	9	2	2	4	0		0
46254	Urban	6	2	2	4	0		0
46254	Urban	6	2	2	4	0		0
46254	Urban	5	2	2	4	0		0
46254	Urban	5	2	2	4	0		0
46254	Urban	6	2	2	4	0		0
46254	Urban	7	2	2	4	0		0
46254	Urban	9	2	2	4	0		0
46254	Urban	6	1	1	4	0		0
46254	Urban	6	2	2	4	0		0
46254	Urban	8	3	1	2	0		0
46254	Urban	9	1	1	1	0		0
46254	Urban	9	3	1	1	0		0
46254	Urban	6	2	2	4	0		0
46254	Urban	3	2	1	4	0		0
46254	Urban	7	3	1	1	0		0
46254	Urban	9	2	2	1	0		0
46254	Urban	9	2	2	1	0		0
46254	Urban	5	2	2	1	0		0
46254	Urban	6	3	1	5	1	D1110	1
46254	Urban	7	3	1	5	0		0
46254	Urban	5	2	2	4	1	D1110	1
46254	Urban	8	2	2	4	0		0
46254	Urban	8	3	1	4	0		0
46254	Urban	8	1	2	1	0		0
46254	Urban	9	2	2	4	0		0
46254	Urban	7	2	2	4	0		0
46254	Urban	8	3	1	2	0		0
46254	Urban	5	2	2	4	0		0
46254	Urban	7	2	2	4	0		0
46254	Urban	4	2	2	4	0		0
46254	Urban	6	2	2	4	0		0
46254	Urban	6	2	2	4	0		0
46254	Urban	4	2	2	4	0		0
46254	Urban	6	2	2	4	0		0
46254	Urban	6	2	2	4	0		0
46254	Urban	5	2	2	4	0		0
46254	Urban	7	2	2	4	0		0
46254	Urban	5	2	2	4	0		0
46254	Urban	5	2	2	4	0		0
46254	Urban	6	2	2	4	0		0
46254	Urban	6	2	2	4	0		0
46254	Urban	6	3	1	4	0		0
46254	Urban	8	2	1	5	0		0
46254	Urban	9	3	1	4	0		0
46254	Urban	8	3	3	1	0		0
46254	Urban	3	2	1	5	0		0
46254	Urban	9	3	1	1	0		0
46254	Urban	9	3	1	1	0		0
46254	Urban	2	3	1	1	0		0
46254	Urban	2	2	1	1	0		0
46254	Urban	5	3	1	4	0		0
46254	Urban	8	2	2	4	0		0
46254	Urban	7	3	1	3	0		0
46254	Urban	7	3	1	4	0		0
46254	Urban	7	2	2	4	0		0
46254	Urban	6	2	2	4	0		0
46254	Urban	6	2	2	4	0		0
46254	Urban	7	3	1	4	0		0
46254	Urban	6	3	1	4	0		0
46254	Urban	8	2	2	4	0		0
46254	Urban	7	2	2	4	0		0
46254	Urban	6	3	3	4	0		0
46254	Urban	7	3	1	4	0		0
46254	Urban	7	3	1	4	0		0
46254	Urban	5	2	2	3	0		0
46254	Urban	6	2	2	4	0		0
46254	Urban	5	2	2	4	0		0
46254	Urban	7	3	1	4	0		0
46254	Urban	5	1	1	1	0		0
46254	Urban	9	3	3	1	0		0
46254	Urban	8	4	3	4	0		0
46254	Urban	6	2	2	4	0		0
46254	Urban	5	2	2	4	0		0
46254	Urban	6	3	1	3	0		0
46254	Urban	8	3	3	4	0		0
46254	Urban	3	2	2	1	0		0
46254	Urban	9	4	3	1	0		0
46254	Urban	5	4	3	4	0		0
46254	Urban	6	2	2	4	0		0
46254	Urban	5	2	2	4	0		0
46254	Urban	6	2	2	4	0		0
46254	Urban	9	4	3	4	0		0
46254	Urban	7	2	2	3	0		0
46254	Urban	5	3	1	1	0		0
46254	Urban	6	2	2	4	0		0
46254	Urban	4	1	1	1	0		0
46254	Urban	5	1	1	1	0		0
46254	Urban	8	2	2	4	0		0
46254	Urban	6	1	1	1	0		0
46254	Urban	5	2	2	4	0		0
46254	Urban	8	2	2	4	0		0
46254	Urban	9	2	2	4	0		0
46254	Urban	8	2	2	1	0		0
46254	Urban	6	2	2	4	0		0
46254	Urban	5	2	2	4	0		0
46254	Urban	5	3	1	4	0		0
46254	Urban	8	2	1	3	0		0
46254	Urban	5	2	2	4	6	D1351	1
46254	Urban	6	3	1	1	0		0
46254	Urban	8	1	1	1	0		0
46254	Urban	5	3	1	4	0		0
46254	Urban	1	3	1	1	0		0
46254	Urban	7	2	2	3	0		0
46254	Urban	7	3	1	4	0		0
46254	Urban	6	2	2	4	0		0
46254	Urban	9	3	1	4	0		0
46254	Urban	6	2	2	4	0		0
46254	Urban	8	1	1	5	0		0
46254	Urban	6	3	1	4	0		0
46254	Urban	7	2	2	4	0		0
46254	Urban	8	1	1	4	0		0
46254	Urban	7	3	1	3	0		0
46254	Urban	8	3	1	1	0		0
46254	Urban	5	2	2	4	0		0
46254	Urban	5	1	1	4	0		0
46254	Urban	5	3	1	3	0		0
46254	Urban	8	2	2	4	0		0
46254	Urban	6	2	2	4	0		0
46254	Urban	5	2	2	4	0		0
46254	Urban	8	3	1	3	0		0
46203	Urban	8	1	1	4	0		0
46203	Urban	8	3	1	1	0		0
46203	Urban	6	2	2	4	0		0
46203	Urban	6	2	2	4	0		0
46203	Urban	8	3	1	4	0		0
46203	Urban	7	4	1	1	0		0
46203	Urban	7	2	2	4	0		0
46203	Urban	8	2	2	4	0		0
46203	Urban	6	2	2	4	0		0
46203	Urban	6	3	1	1	0		0
46203	Urban	5	1	1	1	0		0
46203	Urban	9	1	1	3	0		0
46203	Urban	6	2	2	4	0		0
46203	Urban	6	2	2	4	0		0
46203	Urban	6	4	1	3	0		0
46203	Urban	4	1	1	1	0		0
46203	Urban	4	2	2	1	0		0
46203	Urban	5	4	1	3	0		0
46203	Urban	6	2	2	4	0		0
46203	Urban	5	2	2	3	0		0
46203	Urban	5	3	1	4	0		0
46203	Urban	7	1	1	1	0		0
46203	Urban	6	2	2	4	0		0
46203	Urban	3	2	2	1	0		0
46203	Urban	3	2	2	4	1	D1110	1
46203	Urban	8	1	1	1	0		0
46203	Urban	8	1	1	4	0		0
46203	Urban	6	2	2	4	0		0
46203	Urban	7	2	2	4	0		0
46203	Urban	9	1	1	4	0		0
46203	Urban	6	2	2	4	0		0
46203	Urban	6	2	2	4	0		0
46203	Urban	5	2	2	4	0		0
46203	Urban	7	3	1	1	0		0
46203	Urban	7	2	2	1	0		0
46203	Urban	8	1	1	1	0		0
46203	Urban	8	1	1	1	0		0
46203	Urban	7	1	1	1	0		0
46203	Urban	8	1	1	2	0		0
46203	Urban	5	1	1	1	0		0
46203	Urban	6	2	2	4	0		0
46203	Urban	7	2	2	4	0		0
46203	Urban	8	1	1	1	0		0
46203	Urban	7	1	1	1	0		0
46203	Urban	7	1	1	1	0		0
46203	Urban	7	1	1	3	0		0
46203	Urban	6	2	2	4	0		0
46203	Urban	5	2	2	4	0		0
46203	Urban	7	2	2	4	0		0
46203	Urban	4	1	1	3	0		0
46203	Urban	6	2	2	4	0		0
46203	Urban	5	1	1	1	0		0
46203	Urban	7	2	2	4	0		0
46203	Urban	7	1	1	1	0		0
46203	Urban	6	2	2	3	0		0
46203	Urban	6	2	2	4	0		0
46203	Urban	8	1	1	1	0		0
46203	Urban	8	3	1	1	0		0
46203	Urban	3	2	2	1	0		0
46203	Urban	6	2	2	4	0		0
46203	Urban	6	1	1	1	0		0
46203	Urban	6	4	3	4	0		0
46203	Urban	6	4	3	4	0		0
46203	Urban	5	2	2	4	0		0
46203	Urban	7	1	1	1	0		0
46203	Urban	7	4	1	4	0		0
46203	Urban	7	1	1	3	0		0
46203	Urban	6	2	2	3	0		0
46203	Urban	6	2	2	4	0		0
46203	Urban	6	3	1	2	0		0
46203	Urban	4	1	1	4	0		0
46203	Urban	7	4	1	1	0		0
46203	Urban	7	2	2	4	0		0
46203	Urban	6	2	2	4	0		0
46203	Urban	6	2	2	4	0		0
46203	Urban	3	2	2	1	0		0
46203	Urban	7	2	2	4	0		0
46203	Urban	4	2	1	4	0		0
46203	Urban	5	3	1	1	0		0
46203	Urban	6	3	1	1	0		0
46203	Urban	6	2	2	4	0		0
46203	Urban	8	1	1	1	0		0
46203	Urban	6	2	2	4	0		0
46203	Urban	5	1	1	4	0		0
46203	Urban	5	3	1	4	0		0
46203	Urban	5	2	2	4	0		0
46203	Urban	8	3	1	3	0		0
46203	Urban	6	1	1	4	0		0
46203	Urban	6	2	1	4	0		0
46203	Urban	6	2	2	4	0		0
46203	Urban	9	2	1	3	0		0
46203	Urban	7	3	1	1	0		0
46203	Urban	5	1	1	1	0		0
46203	Urban	6	4	1	3	0		0
46203	Urban	5	2	2	1	0		0
46203	Urban	6	2	2	4	0		0
46203	Urban	8	1	1	1	0		0
46203	Urban	5	2	2	4	0		0
46203	Urban	8	1	1	3	0		0
46203	Urban	5	1	1	1	0		0
46203	Urban	5	1	1	3	0		0
46203	Urban	4	2	2	4	0		0
46203	Urban	6	1	1	4	0		0
46203	Urban	6	2	2	4	0		0
46203	Urban	6	2	2	4	0		0
46203	Urban	6	1	1	1	0		0
46203	Urban	8	2	2	4	0		0
46203	Urban	5	3	1	1	0		0
46203	Urban	8	1	1	1	0		0
46203	Urban	6	1	1	1	0		0
46203	Urban	6	2	2	4	0		0
46203	Urban	8	3	1	1	0		0
46203	Urban	7	1	1	1	0		0
46203	Urban	7	1	1	1	0		0
46203	Urban	9	3	1	3	0		0
46203	Urban	6	3	1	1	0		0
46203	Urban	9	4	3	4	0		0
46203	Urban	4	2	1	1	0		0
46203	Urban	5	3	1	1	0		0
46203	Urban	6	2	2	1	0		0
46203	Urban	3	2	1	1	0		0
46203	Urban	6	1	1	4	0		0
46203	Urban	6	1	1	4	0		0
46203	Urban	8	2	2	4	0		0
46203	Urban	5	2	2	4	0		0
46203	Urban	6	2	2	4	0		0
46203	Urban	9	1	1	1	0		0
46203	Urban	3	2	2	4	0		0
46203	Urban	7	1	1	3	0		0
46203	Urban	8	1	1	1	0		0
46203	Urban	6	2	1	4	0		0
46203	Urban	6	2	2	4	0		0
46203	Urban	9	2	1	3	0		0
46203	Urban	6	2	2	4	0		0
46203	Urban	8	1	1	3	0		0
46203	Urban	5	1	1	4	0		0
46203	Urban	8	1	1	1	0		0
46203	Urban	5	2	2	4	0		0
46203	Urban	7	2	1	4	0		0
46203	Urban	5	1	1	1	0		0
46203	Urban	6	1	1	1	0		0
46203	Urban	3	4	1	4	0		0
46203	Urban	6	2	2	4	0		0
46203	Urban	6	4	1	4	0		0
46203	Urban	7	1	1	3	0		0
46203	Urban	6	2	2	4	0		0
46203	Urban	3	3	1	4	0		0
46203	Urban	7	1	1	3	0		0
46203	Urban	5	2	2	4	0		0
46203	Urban	8	1	1	1	0		0
46203	Urban	5	1	1	2	0		0
46203	Urban	6	2	2	4	0		0
46203	Urban	3	2	2	4	0		0
46203	Urban	7	1	1	1	0		0
46203	Urban	6	3	1	4	0		0
46203	Urban	7	2	2	4	0		0
46203	Urban	5	1	1	4	0		0
46203	Urban	6	2	2	4	0		0
46203	Urban	8	3	1	3	0		0
46203	Urban	8	2	2	4	0		0
46203	Urban	7	1	1	3	0		0
46203	Urban	9	3	1	3	0		0
46203	Urban	6	2	2	4	0		0
46203	Urban	7	2	2	4	0		0
46203	Urban	5	2	2	4	0		0
46203	Urban	7	1	1	4	0		0
46203	Urban	6	2	2	4	0		0
46203	Urban	8	1	1	1	0		0
46203	Urban	6	1	1	1	0		0
46203	Urban	6	4	1	1	0		0
46203	Urban	7	2	2	4	0		0
46203	Urban	8	1	1	1	0		0
46203	Urban	7	2	2	4	0		0
46203	Urban	7	1	1	1	0		0
46203	Urban	8	1	1	3	0		0
46203	Urban	8	1	1	1	0		0
46203	Urban	7	4	1	1	0		0
46203	Urban	6	2	2	4	0		0
46203	Urban	8	3	1	4	0		0
46203	Urban	5	1	1	4	0		0
46203	Urban	8	3	1	1	0		0
46203	Urban	6	2	2	3	0		0
46203	Urban	6	2	2	4	0		0
46203	Urban	7	3	1	3	0		0
46203	Urban	7	1	1	1	0		0
46203	Urban	4	2	2	4	0		0
46203	Urban	8	1	1	1	0		0
46203	Urban	7	1	1	3	0		0
46203	Urban	6	3	1	2	0		0
46203	Urban	5	2	2	4	0		0
46203	Urban	6	2	2	4	0		0
46203	Urban	8	3	1	1	0		0
46203	Urban	5	1	1	4	0		0
46203	Urban	7	3	1	1	0		0
46203	Urban	7	1	1	1	0		0
46203	Urban	7	4	1	4	0		0
46203	Urban	6	3	1	2	0		0
46203	Urban	4	2	2	4	0		0
46203	Urban	8	1	1	3	0		0
46203	Urban	7	1	1	1	0		0
46203	Urban	7	2	2	4	0		0
46203	Urban	6	2	2	4	0		0
46203	Urban	6	1	1	1	0		0
46203	Urban	7	3	1	4	0		0
46203	Urban	8	3	1	1	0		0
46203	Urban	7	3	1	1	0		0
46203	Urban	6	2	2	4	0		0
46203	Urban	7	3	1	1	0		0
46203	Urban	8	1	1	2	0		0
46203	Urban	5	1	1	1	0		0
46203	Urban	7	2	2	4	0		0
46203	Urban	6	3	1	1	0		0
46203	Urban	7	2	2	4	0		0
46203	Urban	9	1	1	2	0		0
46203	Urban	8	1	1	4	0		0
46203	Urban	7	3	1	4	0		0
46203	Urban	7	1	1	2	0		0
46203	Urban	8	1	1	4	0		0
46203	Urban	5	3	1	1	0		0
46203	Urban	6	2	2	4	0		0
46203	Urban	7	1	1	3	0		0
46203	Urban	5	1	1	3	0		0
46203	Urban	5	1	1	1	0		0
46203	Urban	6	2	2	4	0		0
46203	Urban	6	3	1	1	0		0
46203	Urban	8	3	1	4	0		0
46203	Urban	7	2	2	4	0		0
46203	Urban	7	2	2	4	0		0
46203	Urban	6	2	2	4	0		0
46203	Urban	5	2	2	4	0		0
46203	Urban	6	2	2	4	0		0
46203	Urban	6	3	1	1	0		0
46203	Urban	9	3	1	4	0		0
46203	Urban	5	1	1	4	0		0
46203	Urban	6	2	2	4	0		0
46203	Urban	5	2	2	4	0		0
46203	Urban	9	1	1	1	0		0
46203	Urban	6	2	2	4	0		0
46203	Urban	9	1	1	4	0		0
46203	Urban	8	1	1	3	0		0
46203	Urban	6	2	2	4	0		0
46203	Urban	5	2	2	4	0		0
46203	Urban	9	3	1	2	0		0
46203	Urban	9	1	1	4	0		0
46203	Urban	6	1	1	1	0		0
46203	Urban	4	2	2	4	0		0
46203	Urban	9	1	1	2	0		0
46203	Urban	7	3	1	3	0		0
46203	Urban	5	1	1	4	0		0
46203	Urban	5	2	2	1	0		0
46203	Urban	5	1	1	4	0		0
46203	Urban	4	3	1	4	0		0
46203	Urban	3	2	1	4	0		0
46203	Urban	7	1	1	1	0		0
46203	Urban	7	1	1	1	0		0
46203	Urban	7	1	1	1	0		0
46203	Urban	7	2	2	4	0		0
46203	Urban	7	1	1	1	0		0
46203	Urban	8	1	1	4	0		0
46203	Urban	9	1	1	2	0		0
46203	Urban	5	1	1	1	0		0
46203	Urban	4	3	1	4	0		0
46203	Urban	5	2	1	1	0		0
46203	Urban	7	4	1	4	0		0
46203	Urban	5	2	2	4	0		0
46203	Urban	8	1	1	4	0		0
46203	Urban	7	1	1	3	0		0
46203	Urban	6	2	2	4	0		0
46203	Urban	8	1	1	1	0		0
46203	Urban	9	1	1	2	0		0
46203	Urban	5	2	2	4	0		0
46203	Urban	7	1	1	4	0		0
46203	Urban	5	1	1	4	0		0
46203	Urban	7	1	1	2	0		0
46203	Urban	7	1	1	1	0		0
46203	Urban	6	2	2	4	0		0
46235	Urban	4	2	2	4	0		0
46235	Urban	5	3	1	5	0		0
46235	Urban	7	1	1	4	0		0
46235	Urban	5	2	2	5	0		0
46235	Urban	8	3	1	1	0		0
46235	Urban	9	3	1	4	0		0
46235	Urban	7	3	1	3	0		0
46235	Urban	6	2	2	3	0		0
46235	Urban	5	3	1	3	0		0
46235	Urban	6	1	1	1	0		0
46235	Urban	10	3	1	4	0		0
46235	Urban	8	2	2	1	0		0
46235	Urban	3	2	2	3	6	D1351	1
46235	Urban	9	3	1	2	0		0
46235	Urban	6	2	2	4	0		0
46235	Urban	6	2	1	4	0		0
46235	Urban	5	2	2	4	0		0
46235	Urban	5	2	2	4	0		0
46235	Urban	6	2	2	4	0		0
46235	Urban	4	2	2	4	0		0
46235	Urban	9	3	1	2	0		0
46235	Urban	8	3	1	3	0		0
46235	Urban	7	2	2	4	0		0
46235	Urban	2	2	2	4	0		0
46235	Urban	5	2	2	4	0		0
46235	Urban	6	3	1	4	0		0
46235	Urban	6	3	1	4	0		0
46235	Urban	8	3	1	1	0		0
46235	Urban	7	3	1	5	0		0
46235	Urban	6	2	2	4	0		0
46235	Urban	8	3	1	1	0		0
46235	Urban	6	2	2	4	0		0
46235	Urban	5	2	2	3	0		0
46235	Urban	5	1	1	3	0		0
46235	Urban	5	1	1	3	0		0
46235	Urban	5	1	1	3	0		0
46235	Urban	7	1	1	3	0		0
46235	Urban	7	3	3	3	0		0
46235	Urban	4	2	2	4	0		0
46235	Urban	4	3	1	4	0		0
46235	Urban	4	2	2	1	0		0
46235	Urban	6	2	2	4	0		0
46235	Urban	5	3	1	3	0		0
46235	Urban	5	3	1	1	0		0
46235	Urban	5	2	2	3	0		0
46235	Urban	8	3	1	4	0		0
46235	Urban	7	1	1	4	0		0
46235	Urban	5	2	2	4	0		0
46235	Urban	6	3	1	4	0		0
46235	Urban	2	1	1	5	0		0
46235	Urban	4	3	1	4	0		0
46235	Urban	6	2	2	3	0		0
46235	Urban	5	1	1	1	0		0
46235	Urban	5	2	2	4	0		0
46235	Urban	6	3	1	1	0		0
46235	Urban	6	4	1	1	0		0
46235	Urban	5	2	2	1	0		0
46235	Urban	5	2	2	1	0		0
46235	Urban	4	2	2	2	0		0
46235	Urban	2	2	2	5	0		0
46235	Urban	6	2	2	1	0		0
46235	Urban	8	3	1	1	0		0
46235	Urban	6	3	1	1	0		0
46235	Urban	2	2	2	5	0		0
46235	Urban	3	1	1	5	0		0
46235	Urban	8	1	1	1	0		0
46235	Urban	6	3	1	1	0		0
46235	Urban	8	3	1	1	0		0
46235	Urban	7	3	1	1	0		0
46235	Urban	7	3	1	1	0		0
46235	Urban	7	3	1	1	0		0
46235	Urban	6	3	1	1	0		0
46235	Urban	3	1	1	1	0		0
46235	Urban	5	1	1	1	0		0
46235	Urban	6	2	2	1	0		0
46235	Urban	9	4	3	4	0		0
46235	Urban	8	2	2	3	0		0
46235	Urban	6	2	2	4	0		0
46235	Urban	7	2	2	4	0		0
46235	Urban	7	2	2	4	0		0
46235	Urban	7	2	2	4	0		0
46235	Urban	7	3	1	4	0		0
46235	Urban	3	2	2	1	6	D1351	1
46235	Urban	6	1	1	4	0		0
46235	Urban	8	1	1	1	0		0
46235	Urban	5	2	2	4	0		0
46235	Urban	1	2	2	4	0		0
46235	Urban	5	2	2	4	0		0
46235	Urban	7	2	2	4	0		0
46235	Urban	7	2	2	4	0		0
46235	Urban	3	1	1	3	0		0
46235	Urban	7	2	2	4	0		0
46235	Urban	7	3	3	3	0		0
46235	Urban	4	2	2	3	0		0
46235	Urban	6	2	2	4	0		0
46235	Urban	7	3	1	4	0		0
46235	Urban	4	2	2	4	0		0
46235	Urban	7	2	2	4	0		0
46235	Urban	5	3	1	1	0		0
46235	Urban	5	2	2	4	0		0
46235	Urban	5	3	1	1	0		0
46235	Urban	4	2	2	4	0		0
46235	Urban	5	3	1	1	0		0
46235	Urban	8	3	1	1	0		0
46235	Urban	5	2	2	4	0		0
46235	Urban	6	2	2	1	0		0
46235	Urban	9	3	1	4	0		0
46235	Urban	6	3	1	1	0		0
46235	Urban	4	2	2	4	0		0
46235	Urban	8	2	1	1	0		0
46235	Urban	7	4	3	3	0		0
46235	Urban	6	2	2	5	0		0
46235	Urban	5	2	2	3	0		0
46235	Urban	2	2	2	4	6	D1351	1
46235	Urban	4	3	1	4	0		0
46235	Urban	3	3	1	1	6	D1351	1
46235	Urban	5	2	2	4	0		0
46235	Urban	6	2	2	4	0		0
46235	Urban	5	2	2	4	0		0
46235	Urban	7	2	2	4	0		0
46235	Urban	7	3	1	3	0		0
46235	Urban	8	2	2	4	0		0
46235	Urban	3	3	1	4	0		0
46235	Urban	8	3	1	1	0		0
46235	Urban	7	3	1	4	0		0
46235	Urban	6	2	2	4	0		0
46235	Urban	6	2	2	4	0		0
46235	Urban	5	2	2	4	0		0
46235	Urban	5	2	2	4	0		0
46235	Urban	8	3	1	4	0		0
46383	Urban	6	1	1	1	0		0
46383	Urban	5	1	1	1	0		0
46383	Urban	5	1	1	1	0		0
46383	Urban	6	2	2	4	0		0
46383	Urban	7	3	1	1	0		0
46383	Urban	5	1	1	1	0		0
46383	Urban	7	1	1	3	0		0
46383	Urban	2	1	1	3	0		0
46383	Urban	5	1	1	4	0		0
46383	Urban	8	2	2	4	0		0
46383	Urban	8	1	1	4	0		0
46383	Urban	6	2	2	4	0		0
46383	Urban	10	1	1	4	0		0
46383	Urban	8	1	1	3	0		0
46383	Urban	3	1	1	1	0		0
46383	Urban	2	1	1	4	2	D1120	1
46383	Urban	2	1	1	4	2	D1120	1
46383	Urban	2	1	1	4	6	D1351	1
46383	Urban	3	1	1	4	6	D1351	1
46383	Urban	1	1	1	4	4	D1208	1
46383	Urban	2	1	1	4	2	D1120	1
46383	Urban	1	1	1	4	2	D1120	1
46383	Urban	2	1	1	4	2	D1120	1
46383	Urban	6	2	2	4	0		0
46383	Urban	8	1	1	3	0		0
46383	Urban	6	1	1	1	0		0
46383	Urban	5	1	1	4	0		0
46383	Urban	9	1	1	4	0		0
46383	Urban	6	4	3	1	0		0
46383	Urban	5	1	1	1	0		0
46383	Urban	5	1	1	1	0		0
46383	Urban	7	2	1	4	0		0
46383	Urban	3	1	1	1	6	D1351	1
46383	Urban	6	1	1	1	0		0
46383	Urban	3	1	1	1	0		0
46383	Urban	5	1	1	1	0		0
46383	Urban	8	1	1	1	0		0
46383	Urban	6	1	1	4	0		0
46383	Urban	7	1	1	1	0		0
46383	Urban	8	1	1	3	0		0
46383	Urban	9	1	1	1	0		0
46383	Urban	5	1	1	1	0		0
46383	Urban	8	1	1	4	0		0
46383	Urban	6	1	1	1	0		0
46383	Urban	8	1	1	1	0		0
46383	Urban	7	1	1	1	0		0
46383	Urban	3	1	1	4	0		0
46383	Urban	3	1	1	4	0		0
46383	Urban	3	1	1	1	0		0
46383	Urban	8	1	1	4	0		0
46383	Urban	5	1	1	1	0		0
46383	Urban	7	1	1	1	0		0
46383	Urban	6	1	1	1	0		0
46383	Urban	3	1	1	1	0		0
46383	Urban	4	1	1	3	0		0
46383	Urban	9	1	1	3	0		0
46383	Urban	6	1	1	4	0		0
46383	Urban	4	1	1	3	6	D1351	1
46383	Urban	2	4	1	5	0		0
46383	Urban	3	1	1	4	0		0
46383	Urban	6	1	1	3	0		0
46383	Urban	4	1	1	1	0		0
46383	Urban	5	2	2	4	0		0
46383	Urban	5	2	1	1	0		0
46383	Urban	4	1	1	1	0		0
46383	Urban	8	1	1	1	0		0
46383	Urban	7	2	2	4	0		0
46383	Urban	7	1	1	5	0		0
46383	Urban	9	1	1	4	0		0
46383	Urban	5	1	1	1	0		0
46383	Urban	3	1	1	1	6	D1351	1
46383	Urban	6	1	1	1	0		0
46383	Urban	2	1	1	1	0		0
46383	Urban	6	3	1	4	0		0
46383	Urban	5	1	1	1	0		0
46383	Urban	9	1	1	1	0		0
46383	Urban	5	1	1	4	0		0
46383	Urban	5	1	1	1	0		0
46383	Urban	6	1	1	1	0		0
46383	Urban	4	1	1	4	0		0
46383	Urban	8	1	1	1	0		0
46383	Urban	3	2	1	1	6	D1351	1
46383	Urban	5	1	1	1	0		0
46383	Urban	2	2	1	2	6	D1351	1
46383	Urban	3	1	1	1	6	D1351	1
46383	Urban	8	1	1	1	0		0
46383	Urban	5	1	1	1	0		0
46383	Urban	9	1	1	1	0		0
46383	Urban	7	1	1	5	0		0
46383	Urban	6	1	1	1	0		0
46383	Urban	6	1	1	1	0		0
46383	Urban	2	2	1	1	0		0
46383	Urban	5	1	1	1	0		0
46383	Urban	3	1	1	4	0		0
46383	Urban	7	2	1	4	0		0
46383	Urban	8	1	1	1	0		0
46383	Urban	8	1	1	1	0		0
46383	Urban	5	1	1	1	0		0
46383	Urban	8	1	1	5	0		0
46383	Urban	5	2	1	1	0		0
46383	Urban	7	1	1	1	0		0
46383	Urban	2	1	1	1	0		0
46383	Urban	3	1	1	1	6	D1351	1
46383	Urban	2	1	1	1	0		0
46383	Urban	5	1	1	1	0		0
46383	Urban	5	2	1	1	0		0
46383	Urban	8	1	1	1	0		0
46383	Urban	2	1	1	1	0		0
47708		4	1	1	1	1	D1110	1
47708		5	2	1	1	0		0
47708		4	1	1	1	0		0
47708		8	1	1	1	0		0
47708		4	1	1	1	0		0
47708		4	1	1	1	0		0
47708		5	1	1	4	0		0
47708		8	1	1	4	0		0
47708		5	2	1	1	1	D1110	1
47708		5	2	1	1	0		0
47708		7	1	1	1	0		0
47708		5	1	1	1	0		0
47708		7	1	1	4	0		0
47708		9	1	1	2	0		0
47708		5	1	1	1	0		0
47708		8	1	1	4	0		0
47708		5	1	1	4	0		0
47708		4	1	1	1	0		0
47708		9	1	1	1	0		0
47708		8	1	1	1	0		0
47708		8	1	1	1	0		0
47708		1	1	1	1	2	D1120	1
47708		5	2	2	1	1	D1110	1
47708		2	1	1	1	2	D1120	1
47708		1	1	1	1	2	D1120	1
47708		7	1	1	1	0		0
47708		2	1	1	1	2	D1120	1
47708		8	1	1	4	5	D1330	1
47708		7	1	1	1	0		0
47708		5	1	1	4	1	D1110	1
47708		9	1	1	5	0		0
47708		4	1	1	3	1	D1110	1
47708		8	1	1	4	0		0
47708		7	1	1	4	0		0
47708		9	1	1	4	0		0
47708		5	2	1	1	0		0
47708		7	1	1	4	0		0
47708		8	1	1	4	1	D1110	1
47708		8	1	1	3	0		0
47708		5	1	1	4	0		0
47708		8	1	1	1	0		0
47708		5	1	1	4	0		0
47708		8	1	1	4	0		0
47708		6	1	1	4	0		0
47708		8	1	1	4	0		0
47708		9	1	1	4	0		0
47708		8	1	1	4	1	D1110	1
47708		9	1	1	4	0		0
47708		4	1	1	1	1	D1110	1
47708		9	1	1	4	0		0
47708		8	1	1	4	0		0
47708		5	4	1	4	0		0
47708		8	1	1	4	0		0
47708		9	1	1	4	0		0
47708		6	1	1	4	0		0
47708		8	1	1	4	0		0
47708		9	1	1	4	0		0
47708		9	1	1	4	0		0
47708		9	1	1	4	0		0
47708		3	4	3	4	0		0
47708		8	1	1	4	0		0
47708		7	1	1	4	0		0
47708		6	1	1	4	0		0
47708		7	1	1	4	0		0
47708		5	1	1	1	1	D1110	1
47708		7	1	1	4	0		0
47708		6	1	1	4	0		0
47708		9	1	1	4	0		0
47708		6	1	1	4	0		0
47708		6	1	1	3	0		0
47708		10	1	1	3	0		0
47708		9	1	1	3	0		0
47708		5	1	1	4	0		0
47708		5	1	1	3	0		0
47708		9	3	1	1	0		0
47708		5	1	1	4	0		0
47708		9	1	1	4	1	D1110	1
47708		8	1	1	1	0		0
47708		10	1	1	4	0		0
47708		7	1	1	3	0		0
47708		7	1	1	4	0		0
47708		10	1	1	4	0		0
47708		9	1	1	4	0		0
47708		6	1	1	3	0		0
47708		7	1	1	1	1	D1110	1
47708		8	1	1	4	0		0
47708		7	1	1	4	0		0
47708		8	1	1	4	1	D1110	1
47708		7	1	1	4	0		0
47708		5	1	1	1	0		0
47708		8	1	1	3	1	D1110	1
47708		10	1	1	4	1	D1110	1
47708		9	1	1	4	0		0
47708		7	1	1	4	0		0
47708		9	1	1	1	1	D1110	1
47708		5	1	1	4	1	D1110	1
47708		2	1	1	4	2	D1120	1
47708		9	1	1	4	1	D1110	1
47708		3	1	1	4	1	D1110	1
47708		6	1	1	4	1	D1110	1
47708		7	1	1	4	0		0
47708		7	1	1	4	1	D1110	1
47708		5	1	1	4	0		0
47708		8	1	1	4	1	D1110	1
46802	Urban	6	2	2	4	0		0
46802	Urban	7	4	3	4	0		0
46802	Urban	8	1	1	4	0		0
46802	Urban	8	3	1	4	0		0
46802	Urban	8	1	1	4	0		0
46802	Urban	8	1	1	4	0		0
46802	Urban	7	3	1	4	0		0
46802	Urban	8	4	3	4	0		0
46802	Urban	4	2	1	4	0		0
46802	Urban	7	3	1	4	0		0
46802	Urban	7	3	1	4	0		0
46802	Urban	8	4	1	4	0		0
46802	Urban	8	1	1	4	0		0
46802	Urban	8	1	1	4	0		0
46802	Urban	8	1	1	4	0		0
46802	Urban	9	1	1	4	0		0
46802	Urban	9	1	3	4	0		0
46802	Urban	8	1	1	4	0		0
46802	Urban	5	1	1	4	0		0
46802	Urban	7	2	2	4	0		0
46802	Urban	5	2	2	4	0		0
46802	Urban	7	3	1	4	0		0
46802	Urban	7	1	1	4	0		0
46802	Urban	6	2	2	4	0		0
46802	Urban	7	1	1	4	0		0
46802	Urban	7	1	3	4	0		0
46802	Urban	7	3	1	4	0		0
46802	Urban	7	2	2	4	0		0
46802	Urban	8	3	1	4	0		0
46802	Urban	5	2	2	4	0		0
46802	Urban	6	3	1	4	0		0
46802	Urban	5	2	2	4	0		0
46802	Urban	10	1	1	4	0		0
46802	Urban	7	1	1	4	0		0
46802	Urban	7	1	1	4	0		0
46802	Urban	7	2	2	4	0		0
46802	Urban	6	2	2	4	0		0
46802	Urban	8	1	1	4	0		0
46802	Urban	5	2	2	4	0		0
46802	Urban	7	2	2	4	0		0
46802	Urban	9	1	1	4	0		0
46802	Urban	7	2	2	4	0		0
46802	Urban	6	3	1	4	0		0
46802	Urban	5	2	2	4	0		0
46802	Urban	7	2	2	4	0		0
46802	Urban	6	1	1	4	0		0
46802	Urban	6	2	2	4	0		0
46802	Urban	6	2	2	4	0		0
46802	Urban	4	1	1	4	0		0
46802	Urban	5	1	1	4	0		0
46802	Urban	6	1	1	4	0		0
46802	Urban	5	2	1	4	0		0
46802	Urban	9	3	1	4	0		0
46802	Urban	5	2	2	4	0		0
46802	Urban	5	3	1	4	0		0
46802	Urban	5	3	1	4	0		0
46802	Urban	6	2	2	4	0		0
46802	Urban	8	1	1	4	0		0
46802	Urban	4	1	1	4	0		0
46802	Urban	7	3	1	4	0		0
46802	Urban	5	2	2	4	0		0
46802	Urban	8	1	1	4	0		0
46802	Urban	6	2	2	4	0		0
46802	Urban	5	1	1	4	0		0
46802	Urban	5	2	2	4	0		0
46802	Urban	7	2	1	4	0		0
46802	Urban	7	1	1	4	0		0
46802	Urban	7	2	1	4	0		0
46802	Urban	8	1	1	4	0		0
46802	Urban	5	1	1	4	0		0
46802	Urban	5	2	2	4	0		0
46802	Urban	6	2	2	4	0		0
46802	Urban	4	2	2	4	0		0
46802	Urban	7	2	2	4	0		0
46802	Urban	7	1	1	4	0		0
46802	Urban	10	1	1	2	0		0
46802	Urban	5	2	2	1	0		0
46802	Urban	6	1	1	4	0		0
46802	Urban	8	3	1	4	0		0
46802	Urban	5	2	2	4	0		0
46802	Urban	9	1	1	4	0		0
46802	Urban	5	2	2	4	0		0
46802	Urban	5	4	3	4	0		0
46802	Urban	7	2	2	4	0		0
46802	Urban	10	1	1	4	0		0
46802	Urban	8	2	1	4	0		0
46802	Urban	7	2	2	4	0		0
46802	Urban	4	1	1	4	0		0
46802	Urban	6	2	2	4	0		0
46802	Urban	4	2	2	4	0		0
46802	Urban	7	1	1	4	0		0
46802	Urban	8	1	1	4	0		0
46802	Urban	8	1	1	4	0		0
46802	Urban	5	1	1	4	0		0
46802	Urban	6	3	1	2	0		0
46802	Urban	7	2	2	1	0		0
46802	Urban	4	1	1	1	0		0
46802	Urban	4	2	1	1	0		0
46802	Urban	5	2	2	4	0		0
46802	Urban	7	4	3	4	0		0
46802	Urban	7	3	1	4	0		0
46802	Urban	9	3	1	4	0		0
46802	Urban	5	1	1	4	0		0
46802	Urban	6	2	2	4	0		0
46802	Urban	7	2	2	4	0		0
46802	Urban	7	2	2	4	0		0
46802	Urban	7	1	1	4	0		0
46802	Urban	5	2	2	4	0		0
46802	Urban	4	3	1	4	0		0
46802	Urban	5	1	1	4	0		0
46802	Urban	8	1	1	1	0		0
46802	Urban	7	1	1	1	0		0
46802	Urban	6	3	1	1	0		0
46802	Urban	7	3	1	1	0		0
46802	Urban	7	2	2	1	0		0
46802	Urban	5	1	1	4	0		0
46802	Urban	7	2	2	4	0		0
46802	Urban	3	1	1	2	0		0
46802	Urban	8	1	1	1	0		0
46802	Urban	3	1	1	2	0		0
46802	Urban	3	2	1	2	0		0
46802	Urban	5	4	3	4	0		0
46802	Urban	6	2	2	5	0		0
46802	Urban	6	3	1	5	0		0
46802	Urban	7	1	1	1	0		0
46802	Urban	8	1	1	1	0		0
46802	Urban	8	1	1	5	0		0
46802	Urban	7	1	1	1	0		0
46802	Urban	7	1	1	1	0		0
46802	Urban	2	1	1	1	0		0
46802	Urban	8	1	1	5	0		0
46802	Urban	3	1	1	5	0		0
46802	Urban	8	4	3	2	0		0
46802	Urban	2	4	1	1	0		0
46802	Urban	2		1	1	0		0
46802	Urban	6	3	1	2	0		0
46802	Urban	7	1	1	2	0		0
46802	Urban	5	1	1	2	0		0
46802	Urban	5	1	1	2	0		0
46802	Urban	6	2	1	4	0		0
46802	Urban	6	2	1	4	0		0
46802	Urban	7	2	2	2	0		0
46802	Urban	6	4	3	5	0		0
46802	Urban	7	1	1	1	0		0
46802	Urban	4	1	1	1	0		0
46802	Urban	6	2	2	4	0		0
46802	Urban	7	1	1	5	0		0
46802	Urban	5	1	1	5	0		0
46802	Urban	6	3	1	4	0		0
46802	Urban	1	4	1	5	0		0
46802	Urban	1	1	1	5	0		0
46802	Urban	5	4	3	4	0		0
46802	Urban	8	1	1	2	0		0
46802	Urban	6	1	1	2	0		0
46802	Urban	7	1	1	2	0		0
46802	Urban	5	2	2	2	0		0
46802	Urban	5	1	1	4	0		0
46802	Urban	6	3	1	5	0		0
46802	Urban	6	3	1	5	0		0
46802	Urban	9	4	3	1	0		0
46802	Urban	3	1	1	3	0		0
46802	Urban	3	1	1	5	0		0
46802	Urban	4	1	1	1	0		0
46802	Urban	9	1	1	2	0		0
46802	Urban	7	4	3	4	0		0
46802	Urban	5	2	1	5	0		0
46802	Urban	8	1	1	4	0		0
46802	Urban	8	1	1	5	0		0
46802	Urban	5	2	1	2	0		0
46802	Urban	6	1	1	2	0		0
46802	Urban	1	4	3	1	0		0
46802	Urban	3	1	1	5	0		0
46802	Urban	7	2	2	1	0		0
46802	Urban	7	1	1	1	0		0
46802	Urban	9	3	1	2	0		0
46802	Urban	6	2	1	4	0		0
46802	Urban	8	1	1	4	0		0
46802	Urban	6	3	1	2	0		0
46802	Urban	5	2	2	2	0		0
46802	Urban	3	4	1	2	0		0
46802	Urban	5	2	1	2	0		0
46802	Urban	7	1	1	4	0		0
46802	Urban	1	1	1	4	2	D1120	1
46802	Urban	6	1	1	4	0		0
46802	Urban	5	2	2	1	0		0
46802	Urban	6	3	1	4	0		0
46802	Urban	4	2	1	5	0		0
46802	Urban	5	1	1	2	0		0
46802	Urban	4	1	1	2	0		0
46802	Urban	6	2	2	4	0		0
46802	Urban	1	1	1	1	2	D1120	1
46802	Urban	7	3	1	1	0		0
46802	Urban	7	2	1	4	0		0
46802	Urban	5	3	1	1	0		0
46802	Urban	7	2	1	4	0		0
46802	Urban	5	1	1	1	0		0
46802	Urban	6	1	1	4	0		0
46802	Urban	3	1	1	4	1	D1110	1
46802	Urban	8	1	1	1	0		0
46802	Urban	9	1	1	2	0		0
46802	Urban	7	4	1	2	0		0
46802	Urban	7	1	1	4	0		0
46802	Urban	9	3	1	1	0		0
46802	Urban	7	1	1	2	0		0
46802	Urban	8	1	1	4	0		0
46802	Urban	2	4	1	1	0		0
46802	Urban	2	4	1	1	0		0
46802	Urban	8	1	1	4	0		0
46802	Urban	6	3	1	1	0		0
46802	Urban	5	1	1	2	0		0
46802	Urban	7	2	1	1	0		0
46802	Urban	5	3	1	2	0		0
46802	Urban	9	1	1	4	0		0
46802	Urban	1	2	2	4	0		0
46802	Urban	5	3	1	4	0		0
46802	Urban	3	1	1	3	0		0
46802	Urban	5	3	1	4	0		0
46802	Urban	3	1	1	5	1	D1110	1
46802	Urban	5	4	3	4	0		0
46802	Urban	7	1	1	4	0		0
46802	Urban	5	1	1	3	0		0
46802	Urban	8	1	1	1	0		0
46802	Urban	3	1	1	5	1	D1110	1
46802	Urban	3	3	1	5	0		0
46802	Urban	8	3	1	4	0		0
46802	Urban	6	2	2	2	0		0
46802	Urban	6	1	1	2	0		0
46802	Urban	6	1	1	2	0		0
46802	Urban	8	2	2	4	0		0
46802	Urban	8	4	3	4	0		0
46802	Urban	8	1	1	3	0		0
46802	Urban	7	4	1	4	0		0
46802	Urban	4	2	2	3	0		0
46802	Urban	7	1	1	4	0		0
46802	Urban	6	1	1	2	0		0
46802	Urban	6	3	1	4	0		0
46802	Urban	5	3	1	4	0		0
46802	Urban	6	1	1	3	0		0
46802	Urban	5	4	1	2	0		0
46802	Urban	6	2	2	4	0		0
46802	Urban	5	2	1	4	0		0
46802	Urban	2	4	1	4	0		0
46802	Urban	6	1	1	4	0		0
46802	Urban	1	4	3	4	2	D1120	1
46802	Urban	2	4	3	4	2	D1120	1
46802	Urban	4	4	1	5	0		0
46802	Urban	6	1	1	4	0		0
46802	Urban	2	2	2	4	2	D1120	1
46802	Urban	1	2	1	4	0		0
46802	Urban	1	2	2	4	0		0
46802	Urban	8	1	1	4	0		0
46802	Urban	8	2	2	4	0		0
46802	Urban	7	3	1	4	0		0
46802	Urban	8	3	1	4	0		0
46802	Urban	5	2	2	4	0		0
46802	Urban	5	2	2	4	0		0
46802	Urban	6	2	1	4	0		0
46802	Urban	6	2	1	4	0		0
46802	Urban	5	2	2	4	0		0
46802	Urban	5	4	1	4	0		0
46802	Urban	5	4	1	4	0		0
46802	Urban	6	2	2	4	0		0
46802	Urban	7	3	1	4	0		0
46802	Urban	4	1	1	4	0		0
46802	Urban	5	3	1	4	0		0
46802	Urban	4	2	1	4	0		0
46802	Urban	5	4	1	4	0		0
46802	Urban	1	2	2	4	0		0
46802	Urban	1	2	2	4	2	D1120	1
46802	Urban	2	1	1	4	2	D1120	1
46802	Urban	6	2	2	4	0		0
46802	Urban	5	3	1	4	0		0
46802	Urban	2	1	1	1	1	D1110	1
46802	Urban	1	4	1	5	0		0
46802	Urban	9	1	1	4	0		0
46802	Urban	1	1	1	5	2	D1120	1
46802	Urban	4	3	1	4	0		0
46802	Urban	6	1	1	4	0		0
46802	Urban	7	1	1	4	0		0
46802	Urban	7	1	1	4	0		0
46802	Urban	6	1	1	4	0		0
46802	Urban	5	1	1	4	0		0
46802	Urban	5	3	1	1	0		0
46802	Urban	8	1	1	4	0		0
46802	Urban	6	3	1	4	0		0
46802	Urban	4	1	1	4	0		0
46802	Urban	4	4	1	3	0		0
46802	Urban	5	1	1	1	0		0
46802	Urban	6	1	1	4	0		0
46802	Urban	5	2	1	4	0		0
46802	Urban	5	4	1	4	0		0
46802	Urban	6	1	1	4	0		0
46802	Urban	6	2	1	4	0		0
46802	Urban	5	1	1	1	0		0
46802	Urban	6	3	1	4	0		0
46802	Urban	6	2	2	4	0		0
46802	Urban	8	1	1	3	0		0
46802	Urban	9	1	1	1	0		0
46802	Urban	8	1	1	4	0		0
46802	Urban	9	1	1	4	0		0
46802	Urban	5	2	2	4	0		0
46802	Urban	1	1	1	4	2	D1120	1
46802	Urban	1	1	1	3	2	D1120	1
46802	Urban	4	1	1	4	0		0
46802	Urban	8	3	1	1	0		0
46802	Urban	4	2	2	4	0		0
46802	Urban	9	1	1	4	0		0
46802	Urban	5	4	3	4	0		0
46802	Urban	8	1	1	4	0		0
46802	Urban	2	1	1	4	2	D1120	1
46802	Urban	2	4	1	4	0		0
46802	Urban	5	3	1	4	0		0
46802	Urban	5	1	1	3	0		0
46802	Urban	6	1	1	4	0		0
46802	Urban	3	1	1	1	0		0
46802	Urban	4	1	1	4	0		0
46802	Urban	3	1	1	4	0		0
46802	Urban	4	1	1	4	0		0
46802	Urban	7	2	2	4	0		0
46802	Urban	7	3	1	4	0		0
46802	Urban	5	1	1	4	0		0
46802	Urban	6	1	1	4	0		0
46802	Urban	4	2	2	4	0		0
46802	Urban	3	1	1	4	0		0
46802	Urban	1	1	1	3	2	D1120	1
46802	Urban	3	1	1	4	0		0
46802	Urban	6	3	1	4	0		0
46802	Urban	4	4	3	4	0		0
46802	Urban	6	2	2	4	0		0
46802	Urban	5	3	1	1	0		0
46802	Urban	9	1	1	2	0		0
46802	Urban	6	3	1	4	0		0
46802	Urban	5	2	2	1	0		0
[truncated: 11,034 more rows]
